# Supplementary material for: The Effects of Age and Cytomegalovirus on Markers of Inflammation and Lymphocyte Populations in Captive Baboons
Source: PLoS One. 2014 Sep 22;9(9):e107167. doi: 10.1371/journal.pone.0107167 (PMC4170980; doi:10.1371/journal.pone.0107167)
Supplement: File S1 — Text data file for Willis et al., The effects of age and cytomegalovirus on markers of inflammation and lymphocyte populations in captive baboons. File S1 contains all lymphocyte, CMV, IL-6, Cortisol, SAA and CRP measurement S1 data used in the current manuscript. (XLSX) [file pone.0107167.s001.xlsx]

## Sheet: Sheet1
BABOON				RELATIVE LEVELS OF LYMPHOCYTE SUBSETS (proportion)					PEER				BABOON				LOG ABSOLUTE COUNTS OF LYMPHOCYTE SUBSETS (cells/uL)						PEER
	AGE	CD3+	CD4+	CD8+	CD4+ CD45RA+	CD8+ CD45RA+	CD4+ CD28-	CD8+ CD28-	GROUP	GENDER				AGE	CD3+	CD4+	CD8+	CD4+ CD45RA+	CD8+ CD45RA+	CD4+ CD28-	CD8+ CD28-	GENDER	GROUP																CORTISOL	CD8+	CD3+
	6.3146	0.4895	0.2509	0.2273	0.0949	0.0991	0.2223	0.1265	3	male				6.3146	3.0007	2.4002	2.3573	1.3774	1.3533	1.3037	1.4502	male	3																880	2.3573	3.0007		880	male	6.3146
	7.05	0.2343	0.1925	0.0544	0.0761	0.0652	0.1883	0.0586	4	male				7.05	2.7588	2.0432	1.4944	0.9246	0.308608	1.5502	0.6313	male	4																1291.5	1.4944	2.7588		1291.5	male	7.05
	8.4381	0.2262	0.0796	0.0673	0.0333	0.0472	0.0802	0.0853	1	female				8.4381	3.1965	2.0974	2.0245	0.6198	0.6984	0.345	1.0718	female	1																1569.5	2.0245	3.1965		1569.5	female	8.4381
	8.8268	0.2147	0.1152	0.0681	0.093	0.271	0.1204	0.0524	1	female				9.1061	3.0595	2.5706	2.3353	0.7581	1.3353	0.9114	1.8244	female	2																1693.5	2.3353	3.0595		1141	female	8.8268
	9.1061	0.5749	0.3244	0.1887	0.0154	0.1	0.315	0.1677	2	female				9.1992	2.991	2.1056	2.2199	0.5465	1.103	0.6701	1.7818	female	3																1249.5	2.2199	2.991		1693.5	female	9.1061
	9.1992	0.338	0.1302	0.1694	0.0276	0.0764	0.1269	0.0873	3	female				10.0205	3.1786	2.5877	2.6331	0.9891	1.8564	1.375	2.3007	female	2																1771.5	2.6331	3.1786		1249.5	female	9.1992
	10.0205	0.5466	0.2565	0.2848	0.0252	0.1672	0.2325	0.0963	2	female				10.2669	3.3321	2.392	2.398	0.9435	1.5872	1.4075	2.5105	female	1																	2.398	3.3321		1771.5	female	10.0205
	10.2669	0.248	0.1148	0.1164	0.0356	0.1546	0.1132	0.0883	1	female				10.6749	3.1227	2.3199	2.186	1.3461	0.9403	1.3784	1.1485	female	4																1173.5	2.186	3.1227			female	10.2669
	10.3874	0.2138	0.1241	0.0828	0.0667	0.4571	0.1301	0.1379	4	female				10.7707	3.0118	2.1101	1.995	0.2035	0.706	0.3855	0.9707	female	2																1077	1.995	3.0118		1147	female	10.3874
	10.6749	0.2657	0.1575	0.1157	0.1062	0.0568	0.1537	0.0778	4	female				11.9644	3.3641	2.842	2.7508	0.9658	1.2117	1.7201	1.9199	male	2																1109	2.7508	3.3641		1173.5	female	10.6749
	10.7707	0.2387	0.1254	0.0962	0.0124	0.0514	0.1245	0.0791	2	female				12.7529	2.9931	2.4663	2.3347	1.167	1.1872	1.0864	0.7881	female	3																1576.8	2.3347	2.9931		1077	female	10.7707
	11.9644	0.56	0.3005	0.2436	0.0133	0.0289	0.2666	0.1341	2	male				12.8186	3.0118	2.343	2.2714	1.1042	1.3469	1.2345	1.8305	female	3																1233.5	2.2714	3.0118		1109	male	11.9644
	12.7529	0.5468	0.2973	0.2196	0.0502	0.0712	0.2825	0.1703	3	female				13.2156	2.9997	2.5073	2.2834	0.7928	0.8822	1.3287	0.5533	female	3																1272	2.2834	2.9997		1576.8	female	12.7529
	12.8186	0.3916	0.2144	0.1818	0.0577	0.119	0.1973	0.108	3	female				13.755	3.3493	2.7142	2.7604	1.6216	2.1149	2.2966	2.322	female	3																1224.5	2.7604	3.3493		1233.5	female	12.8186
	13.2156	0.5265	0.3218	0.1922	0.0193	0.0397	0.3093	0.1577	3	female				14.3272	3.1206	2.3055	2.1317	1.4423	0.8435	2.3107	2.6328	female	1																1446	2.1317	3.1206		1272	female	13.2156
	13.755	0.5009	0.2317	0.2577	0.0808	0.2262	0.1915	0.1395	3	female				15.1184	3.0188	2.175	1.9672	1.046	0.9808	1.4395	1.5031	female	1																1355	1.9672	3.0188		1224.5	female	13.755
	14.3272	0.2573	0.1531	0.1026	0.137	0.0515	0.1531	0.0594	1	female				15.3457	3.2436	2.4635	2.7602	0.597	1.5823	1.4576	2.5897	male	2																823	2.7602	3.2436		1446	female	14.3272
	15.1184	0.2556	0.1433	0.0888	0.0743	0.1032	0.1409	0.0507	1	female				15.3648	3.3972	2.9941	2.9413	1.7878	1.7706	1.6268	1.8275	female	3																1001.5	2.9413	3.3972		1355	female	15.1184
	15.3457	0.5007	0.1659	0.3285	0.0136	0.0664	0.1232	0.0967	2	male				15.5537	3.1852	2.4294	2.4358	0.5467	1.0773	1.3091	1.949	female	2																1540	2.4358	3.1852		823	male	15.3457
	15.3648	0.7455	0.3952	0.35	0.0622	0.0675	0.371	0.1417	3	female				15.5975	3.7505	3.2695	3.4242	1.1387	1.703	2.3683	2.8504	female	3																825.5	3.4242	3.7505		1001.5	female	15.3648
	15.3648	0.8329	0.4367	0.1878	0.0195	0.0386	0.3662	0.1146	3	female				15.5975	3.7723	3.303	3.4267	1.98244	2.6068	2.0824	1.8773	female	3																742.5	3.4267	3.7723		1564.8	female	15.3648
	15.5537	0.3562	0.1755	0.1781	0.0131	0.0438	0.1596	0.093	2	female				15.5975	3.2843	2.9561	2.8247	0.9429	1.2347	1.8763	2.3976	female	3																1564.8	2.8247	3.2843		1540	female	15.5537
	15.5975	0.8172	0.3303	0.4717	0.0074	0.019	0.2545	0.1602	3	female				15.7509	3.1736	2.4603	2.671	0.3948	1.835	1.2291	2.477	female	2																782	2.671	3.1736		825.5	female	15.5975
	15.5975	0.8525	0.3394	0.4512	0.0478	0.1514	0.2448	0.1667	3	female				16.3258	3.5331	3.0839	2.9144	2.17807	2.1456	1.8517	0.9949	female	1																861	2.9144	3.5331		742.5	female	15.5975
	15.5975	0.9758	0.4697	0.3471	0.0097	0.0257	0.2064	0.0698	3	female				17.1828	3.849	3.5005	3.4313	1.7558	2.25218	2.6168	2.8538	female	4																1417	3.4313	3.849			female	15.5975
	15.7509	0.5143	0.1935	0.3143	0.0086	0.1459	0.178	0.1461	2	female				17.4018	3.4096	3.0002	3.0332	1.2902	1.5583	2.077	2.1206	female	4																1063.5	3.0332	3.4096		782	female	15.7509
	15.9425	0.4063	0.2594	0.1469	0.0867	0.0791	0.2562	0.1156	4	female				17.8207	2.7683	1.8875	1.6653	-0.3201	0.545	1.6022	2.381	female	4																1228	1.6653	2.7683		1213.5	female	15.9425
	16.3258	0.5804	0.3555	0.2406	0.1242	0.1703	0.3333	0.2173	1	female				17.8508	3.576	3.0032	3.1407	1.0485	2.0372	1.7561	2.8914	male	4																1268.5	3.1407	3.576		861	female	16.3258
	17.1828	0.8883	0.4482	0.3822	0.018	0.0662	0.3377	0.1081	4	female				17.94	3.3573	2.8638	2.911	1.2293	1.6752	1.9172	2.3983	female	1																975.5	2.913	3.4218		1417	female	17.1828
	17.4018	0.8026	0.3895	0.4203	0.0195	0.0335	0.2992	0.2422	4	female				18.98	2.7933	2.2662	2.2073	0.7887	1.0628	1.0183	1.5804	female	1																804	2.81	3.3508		1063.5	female	17.4018
	17.4428	0.0829	0.0371	0.0426	0.0216	0.0357	0.0248	0.0165	4	female				19.68	3.3964	2.9115	2.8752	0.851	1.6028	2.2136	2.3324	female	1																				985	female	17.4428
	17.8207	0.1842	0.1316	0.0789	0.0062	0.0758	0.1316	0.0658	4	female				21.9959	3.4218	2.9279	2.913	0.9279	0.9922	1.3888	2.0968	female	3																				1228	female	17.8207
	17.8508	0.6615	0.2674	0.367	0.0111	0.0788	0.197	0.0569	4	male				26.3463	3.3508	2.9006	2.81	0.8644	1.3246	1.5964	2.2154	female	2																				1268.5	male	17.8508
	17.94	0.7176	0.321	0.3579	0.0232	0.0581	0.1131	0.3071	1	female																																	975.5	female	21.9959
	18.98	0.5964	0.2971	0.2594	0.0333	0.0717	0.0565	0.2361	1	female																																	804	female	26.3463
	19.68	0.6753	0.3274	0.3012	0.0087	0.0534	0.2005	0.2865	1	female
	21.9959	0.6332	0.3207	0.3099	0.01	0.012	0.3082	0.172	3	female
	26.3463	0.6467	0.3547	0.2879	0.0092	0.0327	0.2281	0.1064	2	female

## Sheet: Sheet2
							SERUM CORTISOL.CMV TITERS.SOCIAL STATUS									SERUM CORTISOL LOG ABSOLUTE					CORRELATION OF SERUM CRP TO SAA
							RELATIVE LEVELS OF LYMPHOCYTE SUBSETS									LEVELS OF CD8+ CD3+ LYMPHOCYTES
				SOCIAL	PEER								CMV				LOG	LOG				LOG	LOG
	CORTISOL	GENDER	AGE	STATUS	GROUP	CD3+	CD4+	CD8+	CD4 CD45RA+	CD8+ CD45RA+	CD4+ CD28-	CD8+ CD28-	TITERS	PEN		CORTISOL	CD8+	CD3+			BABOON	CRP	SAA
	880	male	6.31465	D	3	0.4895	0.2509	0.2273	0.0949	0.0991	0.2223	0.1265	0.601	3		880	2.3573	3.0007			1	0.4624	-0.3063
	1291.5	male	7.04997	D	4	0.2343	0.1925	0.0544	0.0761	0.0652	0.1883	0.0586	0.6145	4		1291.5	1.4944	2.7588			2	0.3424	-0.1244
	1569.5	female	8.43806	D	1	0.2262	0.0796	0.0673	0.0333	0.0472	0.0802	0.0853	0.5235	1		1569.5	2.0245	3.1965			3	0.3802	0.2276
	1141	female	8.82683	S	1	0.2147	0.1152	0.0681	0.093	0.271	0.1204	0.0524	0.6805	1		1693.5	2.3353	3.0595			4	0.5051	-0.1062
	1693.5	female	9.10609	D	2	0.5749	0.3244	0.1887	0.0154	0.1	0.315	0.1677	0.5375	2		1249.5	2.2199	2.991			5	1.0414	0.6021
	1249.5	female	9.19918	D	3	0.338	0.1302	0.1694	0.0276	0.0764	0.1269	0.0873	0.5835	3		1771.5	2.6331	3.1786			6	0.6128	-0.0696
	1771.5	female	10.0205	S	2	0.5466	0.2565	0.2848	0.0252	0.1672	0.2325	0.0963	0.4255	2		2726	2.398	3.3321			7	0.5315	0.3381
	2726	female	10.2669	D	1	0.248	0.1148	0.1164	0.0356	0.1546	0.1132	0.0883	0.7495	1		1173.5	2.186	3.1227			8	0.699	0.2258
	1147	female	10.3874	S	4	0.2138	0.1241	0.0828	0.0667	0.4571	0.1301	0.1379	0.66	4		1077	1.995	3.0118			9	0.4771	-0.0381
	1173.5	female	10.6749	S	4	0.2657	0.1575	0.1157	0.1062	0.0568	0.1537	0.0778	0.516	4		1109	2.7508	3.3641			10	0.4914	0.0441
	1077	female	10.7707	D	2	0.2387	0.1254	0.0962	0.0124	0.0514	0.1245	0.0791	0.6495	2		1576.8	2.3347	2.9931			11	0.0414	-0.3605
	1109	male	11.9644	D	2	0.56	0.3005	0.2436	0.0133	0.0289	0.2666	0.1341	0.5365	2		1233.5	2.2714	3.0118			12	0.3222	-0.3233
	1576.8	female	12.7529	D	3	0.5468	0.2973	0.2196	0.0502	0.0712	0.2825	0.1703	0.548	3		1272	2.2834	2.9997			13	0.415	-0.1278
	1233.5	female	12.8186	D	3	0.3916	0.2144	0.1818	0.0577	0.119	0.1973	0.108	0.565	3		1224.5	2.7604	3.3493			14	0.3222	-0.098
	1272	female	13.2156	D	3	0.5265	0.3218	0.1922	0.0193	0.0397	0.3093	0.1577	0.5285	3		1446	2.1317	3.1206			15	0.4314	-0.063
	1224.5	female	13.755	S	3	0.5009	0.2317	0.2577	0.0808	0.2262	0.1915	0.1395	0.714	3		1355	1.9672	3.0188			16	0.4624	0.1602
	1446	female	14.3272	S	1	0.2573	0.1531	0.1026	0.137	0.0515	0.1531	0.0594	0.6775	1		823	2.7602	3.2436			17	0.2553	0.1508
	1355	female	15.1184	S	1	0.2556	0.1433	0.0888	0.0743	0.1032	0.1409	0.0507	0.2735	1		1001.5	2.9413	3.3972			18	0.2553	-0.1518
	823	male	15.3457	D	2	0.5007	0.1659	0.3285	0.0136	0.0664	0.1232	0.0967	0.5005	2		1540	2.4358	3.1852			19	0.4314	0.24
	1001.5	female	15.3648	S	3	0.7455	0.3952	0.35	0.0622	0.0675	0.371	0.1417	0.5075	3		825.5	3.4242	3.7505			20	0.6232	0.0128
	1564.8	female	15.3648	S	3	0.8329	0.4367	0.1878	0.0195	0.0386	0.3662	0.1146	0.494	3		742.5	3.4267	3.7723			21	0.1139	-0.5214
	1540	female	15.5537	S	2	0.3562	0.1755	0.1781	0.0131	0.0438	0.1596	0.093	0.7245	2		1564.8	2.8247	3.2843			22	0.2788	-0.1397
	825.5	female	15.5975	S	3	0.8172	0.3303	0.4717	0.0074	0.019	0.2545	0.1602	0.589	3		782	2.671	3.1736			23	0.2041	0.0952
	742.5	female	15.5975	S	3	0.8525	0.3394	0.4512	0.0478	0.1514	0.2448	0.1667	0.423	3		861	2.9144	3.5331			24	0.4624	-0.1891
	B/A	female	15.5975	S	3	0.9758	0.4697	0.3471	0.0097	0.0257	0.2064	0.0698	0.5005	3		1417	3.4313	3.849			25	0.6532	0.1661
	782	female	15.7509	S	2	0.5143	0.1935	0.3143	0.0086	0.1459	0.178	0.1461	0.659	2		1063.5	3.0332	3.4096			26	0.3222	-0.202
	1213.5	female	15.9425	S	4	0.4063	0.2594	0.1469	0.0867	0.0791	0.2562	0.1156	0.5495	4		1228	1.6653	2.7683			27	0.6335	0.0068937
	861	female	16.3258	S	1	0.5804	0.3555	0.2406	0.1242	0.1703	0.3333	0.2173	0.342	1		1268.5	3.1407	3.576			28	0.5315	0.3397
	1417	female	17.1828	D	4	0.8883	0.4482	0.3822	0.018	0.0662	0.3377	0.1081	0.69	4		975.5	2.913	3.4218			29	0.4624	0.1235
	1063.5	female	17.4018	S	4	0.8026	0.3895	0.4203	0.0195	0.0335	0.2992	0.2422	0.5685	4		804	2.81	3.3508			30	0.4771	-0.055
	985	female	17.4428	S	4	0.0829	0.0371	0.0426	0.0216	0.0357	0.0248	0.0165	0.8035	4							31	0.7924	0.3623
	1228	female	17.8207	D	4	0.6615	0.2674	0.367	0.0111	0.0758	0.1316	0.0658	0.8095	4							32	-0.1549	-0.3354
	1268.5	male	17.8508	D	4	0.1842	0.1316	0.0789	0.0062	0.0788	0.197	0.0569	0.7975	4							33	0.3222	0.1007
	975.5	female	21.9959	S	3	0.6332	0.3207	0.3099	0.01	0.012	0.3082	0.172	0.675	3							34	0.2553	-0.279
	804	female	26.3463	S	2	0.6467	0.3547	0.2879	0.0092	0.0327	0.2281	0.1064	0.629	2							35	0.3802	-0.0013048
	B/A below assay detection

## Sheet: Sheet3
								SERUM IL-6.CMV TITERS.SOCIAL STATUS
	BABOON	LOG	CMV		SOCIAL			LOG ABSOLUTE COUNTS OF LYMPHOCYTE SUBSETS					PEER
	AGE	IL6	TITERS	GENDER	STATUS	log CD3+	log CD4+	log CD8+	log CD4.45+	log CD8.45+	log CD4.28-	log CD8.28-	GROUP
	6.31	B/A	0.601	male	D	3.00066	2.40016	2.35726	1.37743	1.35333	1.30369	1.45024	3
	7.05	B/A	0.6145	male	D	2.75876	2.04319	1.49436	0.924576	0.308608	1.55021	0.631341	4
	8.44	0.932169	0.5235	female	D	3.19648	2.09739	2.02449	0.619835	0.698434	0.344958	1.07178	1
	9.11	0.565139	0.5375	female	D	3.05954	2.57062	2.33531	0.758137	1.33531	0.911394	1.82437	2
	9.2	1.34947	0.5835	female	D	2.99102	2.10563	2.21993	0.546535	1.10302	0.670131	1.78183	3
	10.02	0.42259	0.4255	female	S	3.17858	2.58767	2.63312	0.989067	1.85635	1.37504	2.30074	2
	10.27	1.30984	0.7495	female	D	3.33207	2.39201	2.39802	0.943462	1.58723	1.40749	2.51053	1
	10.67	1.37887	0.7965	female	S	3.12267	2.31995	2.186	1.34607	0.940348	1.37843	1.14846	4
	10.77	1.07737	0.6495	female	D	3.01183	2.11012	1.995	0.203545	0.705964	0.385483	0.970745	2
	11.96	0.965484	0.5365	male	D	3.36414	2.84198	2.75082	0.965834	1.21171	1.72013	1.91991	2
	12.75	1.0136	0.548	female	D	2.9931	2.4663	2.33473	1.167	1.18721	1.0864	0.788098	3
	12.82	1.67658	0.565	female	D	3.01181	2.34303	2.2714	1.10421	1.34695	1.23449	1.83045	3
	13.22	0.885135	0.5285	female	D	2.99969	2.50728	2.28345	0.792838	0.882238	1.32871	0.553276	3
	13.75	1.52907	0.714	female	S	3.34928	2.71421	2.7604	1.62162	2.11489	2.29662	2.32205	3
	14.33	0.962843	0.6775	female	S	3.12056	2.30553	2.1317	1.44225	0.843512	2.08244	1.87735	1
	15.12	0.544564	0.2735	female	S	3.01875	2.175	1.96717	1.04599	0.980846	1.43954	1.50311	1
	15.35	0.0326188	0.5005	male	D	3.24365	2.46349	2.76018	0.597031	1.58235	1.45764	2.58974	2
	15.36	0.48373	0.5075	female	S	3.39723	2.99405	2.9413	1.78784	1.7706	1.62675	1.82753	3
	15.55	1.25479	0.7245	female	S	3.18516	2.42944	2.43583	0.546711	1.0773	2.31073	2.63281	2
	15.61	0.182985	0.589	female	S	3.75055	3.26946	3.42421	1.13869	1.70297	1.30911	1.94899	3
	15.61	-0.245652	0.423	female	S	3.7723	3.30302	3.42667	1.98244	2.6068	2.36828	2.85042	3
	15.36	1.23507	0.5005	female	S	3.28427	2.95609	2.82472	0.94286	1.23466	1.87628	2.39756	3
	15.75	1.14414	0.659	female	S	3.17361	2.4603	2.67096	0.394794	1.83501	1.22909	2.47703	2
	16.33	0.180699	0.342	female	S	3.5331	3.08394	2.9144	2.17807	2.14562	1.8517	0.994945	1
	17.19	0.740363	0.69	female	D	3.84904	3.50051	3.43133	1.75578	2.25218	2.61678	2.85385	4
	17.25	0.985965	0.5685	female	S	3.40965	3.00016	3.03321	1.29019	1.55825	2.07702	2.12057	4
	17.82	1.19468	0.8095	female	D	2.76826	1.88752	1.66534	-0.32009	0.545009	1.75613	2.89143	4
	17.69	0.329601	0.7965	male	D	3.57602	3.00318	3.14069	1.04851	2.03722	1.60223	2.38101	4
	22	0.448397	0.675	female	S	3.42178	2.92788	2.913	0.92788	0.992184	1.38879	2.09683	3
	26.35	1.00009	0.629	female	S	3.35078	2.90064	2.81002	0.864431	1.32457	1.59645	2.2154	2
		B/A below assay detection
